# Supplementary material for: Rectal mucosal inflammation, microbiome, and wound healing in men who have sex with men who engage in receptive anal intercourse
Source: Sci Rep. 2024 Dec 30;14:31598. doi: 10.1038/s41598-024-80074-1 (PMC11685717; doi:10.1038/s41598-024-80074-1)
Supplement: Supplementary file 3 — Supplementary Material 3 [file 41598_2024_80074_MOESM3_ESM.xlsx]

## Sheet: Data
Participant ID	Visit Day	Day Post-bx	Group	Age	Race	On PrEP?	Wound Surface Area (pixels)	IP-10 (pg/mL)	IL-1β (pg/mL)	IL-6 (pg/mL)	IFN-γ (pg/mL)	IL-8 (pg/mL)	TGF-β1 (pg/mL)	IL-4 (pg/mL)	TNF-α (pg/mL)	MCP-1 (pg/mL)	IL-17A (pg/mL)	IL-10 (pg/mL)	IL-12p70 (pg/mL)		12C IS
RM 01	2	0	1	28	Black	N		15.555	52.775	3.64	4.505	89.85	0.51	2.18	1.58	2.63	2.09	1.945	1.645		0
RM 01	3	2	1	28	Black	N	67962.3	75.545	1086.14	394.445	5.085	5582.84	21.71	1.03	7.005	16.43	5.19	4.105	2.29		3
RM 01	4	5	1	28	Black	N	31872.7	53.43	176.295	720.8	16.19	241.595	17.445	15.12	20.755	19.61	18.33	15.76	12.31		4
RM 01	5	8	1	28	Black	N		82.005	234.805	43.685	22.755	448.98	18.945	14.505	28.88	39.13	20.315	16.945	16.34		6
RM 02	2	0	1	34	Black	N	88897.7	37.145	19.265	1.285	1.825	254.58	0.51	0.43	0.485	0.725	1.87	0.51	1.13		0
RM 02	3	2	1	34	Black	N	66443.7	116.885	2279.68	266.62	5.885	4178.99	32.82	1.985	25.42	22.43	3.525	4.88	2.42		4
RM 02	4	5	1	34	Black	N	10923.3	40.23	32.855	299.12	3.19	218.615	3.765	1.23	0.485	0.725	2.505	0.51	1.73		1
RM 02	5	8	1	34	Black	N	5737	54.275	376.935	2.805	9.535	538.925	5.625	1.5	5.84	8.28	5.62	3.895	4.125		3
RM 03	2	0	1	39	White	N	55296.7	129.365	72.33	1.77	3.925	864.49	5.445	0.43	4.35	0.725	4.495	3.035	1.665		1
RM 03	3	2	1	39	White	N	9770.67	135.29	90.365	4.02	4.025	583.26	6.405	1.55	2.745	0.725	6.015	2.835	1.71		1
RM 03	4	3	1	39	White	N		84.21	130.535	2.465	3.21	716.905	4.11	0.43	2.905	0.725	3.47	0.51	0.44		1
RM 03	5	8	1	39	White	N		41.82	6.34	0.43	3.63	53.31	0.51	0.97	1.36	3.795	2.88	1.515	1.87		0
RM 04	2	0	1	42	White	Y	61856.7	109.93	6638.66	31.72	4.78	10000	50.47	0.43	99.15	5.52	3.65	4.98	2.71		4
RM 04	3	3	1	42	White	Y	39394.3	228.665	2093.19	24.795	5.575	10000	41.115	0.43	17.795	8.75	25.38	22.69	2.32		3
RM 04	4	6	1	42	White	Y		55.99	146.12	1.285	4.35	630.455	5.52	0.43	0.485	0.725	2.565	1.745	1.795		0
RM 04	5	9	1	42	White	Y		75.715	812.21	0.43	4.585	2931.78	17.61	0.43	6.95	0.725	4.995	4.3	0.88		3
RM 05	2	0	1	53	White	N	29406.7	113.39	557.585	7.15	4.87	2327.6	11.67	1.16	12.67	15.31	3.95	1.77	2.27		5
RM 05	3	3	1	53	White	N		46.42	47.2	28.685	3.54	185.32	0.51	1.005	1.07	12.86	3.585	2.1	2.21		1
RM 05	4	6	1	53	White	N	3489.67	81.735	386.865	3.885	5.605	894.465	8.225	1.06	4.255	11.68	3.515	2.095	2.785		5
RM 05	5	9	1	53	White	N		19.05	50.295	3.18	3.005	82.495	0.51	1.125	0.485	2.445	2.23	1.64	2.2		0
RM 06	2	0	1	23	White	Y	15867.7	36.52	10000	18.87	10.015	5245.53	37.625	0.43	62.675	7.31	12.12	13.805	2.185		3
RM 06	3	2	1	23	White	Y	6299.67	41.205	10000	119.105	10.13	7256.22	42.12	0.86	79.945	10.02	10.62	8.735	2.62		6
RM 06	4	5	1	23	White	Y		74.07	175.74	17.98	3.98	470.075	7.175	1.115	4.335	11.945	27.53	11.345	1.97		1
RM 06	5	8	1	23	White	Y		144.555	249.52	123.805	7.23	1022.09	17.035	2.75	5.395	13.44	44.44	19.735	2.42		6
RM 08	2	0	1	35	Asian	Y	31585.7	119.465	1305.82	87.505	5.49	5038.59	28.01	0.43	9.77	12.78	10.085	1.62	2.37		6
RM 08	3	2	1	35	Asian	Y	19449	137.045	1268.97	123.52	2.59	4345.78	25.005	1.115	5.82	17.75	6.855	1.24	1.32		5
RM 08	4	6	1	35	Asian	Y		7.015	286.19	1.25	0.395	26.825	4.72	0.43	0.485	0.725	0.705	0.51	0.44		1
RM 08	5	9	1	35	Asian	Y		6.82	3.53	1.605	1.54	23.86	0.51	0.43	0.485	0.725	0.705	0.51	0.44		0
RM 09	2	0	1	31	Black	N	37549.7	15.52	11.19	1.41	2.09	27.1	0.51	0.93	0.485	0.725	2.74	1.155	1.555		0
RM 09	3	2	1	31	Black	N	14394.3	66.205	93.815	24.965	4.035	983.06	3.68	0.99	2.805	0.725	3.91	2.84	1.53		1
RM 09	4	6	1	31	Black	N	12471.7	30.16	22.975	2.115	2.58	128.635	0.51	0.43	0.485	2.41	2.455	0.76	1.47		0
RM 09	5	9	1	31	Black	N	6078.33	64.59	685.885	13.61	7.475	3650.68	16.76	0.96	7.2	2.555	5.33	2.955	3.81		4
RM 11	2	0	1	27	White	N	15118.7	8.365	3.53	1.67	1.955	19.155	0.51	0.43	0.485	0.725	1.725	0.51	0.44		0
RM 11	3	2	1	27	White	N	14753.7	10.895	31.9	2.185	2.02	20.2	0.51	0.99	0.485	0.725	0.705	0.51	1.145		0
RM 11	4	5	1	27	White	N	6976.67	18.48	3.53	0.43	1.105	24.68	0.51	0.43	0.485	0.725	0.705	0.51	0.925		0
RM 11	5	7	1	27	White	N	232	17.44	60.14	1.84	1.795	60.525	0.51	0.43	0.485	6.81	1.825	0.51	0.44		0
RM 12	2	0	1	22	White	Y	30559	57.955	217.795	4.955	8.7	775.155	9.715	0.92	12.085	2.295	4.06	2.435	3.435		3
RM 12	3	2	1	22	White	Y	14539	78.965	114.825	13.695	6.845	377.175	6.335	1.3	16.33	4.88	4.76	3.32	3.21		3
RM 12	4	5	1	22	White	Y	2459.67	116.09	509.255	4.01	5.075	2382.06	12.135	0.43	33.5	6.45	2.85	1.64	2.16		4
RM 12	5	7	1	22	White	Y	1182	115.93	736.91	0.43	4.255	3384.76	15.245	0.43	19.225	31.47	2.835	1.53	2.175		5
RM 14	2	0	1	21	Black	N	27171.3	101.385	21.63	2.825	4.205	275.015	11.33	2.75	2.8	7.25	11.665	2.18	2.42		2
RM 14	3	2	1	21	Black	N	16121.3	49.295	76.58	40.495	7.79	287.96	5.12	0.98	1.835	4.165	4.635	3.22	4.57		2
RM 14	4	5	1	21	Black	N	3466
RM 14	5	7	1	21	Black	N
RM 15	2	0	1	24	Black	N		30.17	14.7	1.58	1.55	182.62	0.51	0.43	1.3	3.26	3.56	1.725	0.44		0
RM 15	3	2	1	24	Black	N		61.32	195.615	1.44	3.805	1334.62	6.495	0.43	4.315	3.39	3.5	0.51	1.505		1
RM 15	4	5	1	24	Black	N		60.56	44.345	16.6825	17.26	221.325	14.11	2.75	10.135	14.135	20.47	7.29	8.04		4
RM 18	2	0	1	30	Black	Y		8.5925	28.9905	1.091	0.395	178.027	0.51	0.43	0.485	0.725	0.705	0.51	0.44		0
RM 18	3	2	1	30	Black	Y		6.7095	15.263	0.43	0.395	45.7885	0.51	0.43	0.485	0.725	0.705	0.51	0.44		0
RM 18	4	5	1	30	Black	Y		4.802	10.536	0.43	0.395	26.6425	0.51	0.43	0.485	0.725	0.705	0.51	0.44		0
RM 18	5	8	1	30	Black	Y		3.7385	10.684	0.43	0.395	8.263	0.51	0.43	0.485	0.725	0.705	0.51	0.44		0
RM 19	2	0	1	31	Black	Y	26417	24.535	4.605	6.8425	3.03	52.23	14.71	2.75	1.14	4.3	1.89	2.18	2.42		0
RM 19	3	2	1	31	Black	Y	7920.33	97.07	120.66	171.125	8.94	341.67	22.105	2.75	4.035	17.335	4.255	5.76	2.42		1
RM 19	4	5	1	31	Black	Y	6529	30.54	2.85	2.825	1.58	54.05	21.805	2.75	1.14	10.42	1.89	2.18	2.42		-1
RM 19	5	8	1	31	Black	Y	326.667	56.795	27.13	2.825	4.815	161.725	19.865	2.75	1.14	13.585	5.395	2.18	2.42		0
RM 20	2	0	1	39	Black	Y		206.9	8003.44	1748.75	57	9207.28	80.815	6.395	78.135	226.195	29.455	40.485	10.01		6
RM 20	3	2	1	39	Black	Y		109.86	1303.58	1333	18.3	2443.86	42.08	2.75	81.625	61.615	24.425	46.575	7.32		6
RM 20	4	5	1	39	Black	Y		181.91	1367.75	689.3	18.74	5218.72	30.155	1.99	25.04	76.33	14.105	9.255	3.595		7
RM 20	5	8	1	39	Black	Y		88.33	10000	161.335	18.41	10000	62.455	2.75	79.02	35.415	18.54	12.005	7.945		6
RM 21	2	0	1	22	White	Y	20492	59.23	109.475	2.825	3.415	125.495	18.185	2.75	1.14	5.785	7.105	2.18	2.42		0
RM 21	3	2	1	22	White	Y	10881	98.85	63.7	5.6775	14.34	132.74	17.61	2.75	1.8	6.305	4.995	2.18	2.42		1
RM 21	4	5	1	22	White	Y	0	37.48	67.965	5.3575	2.67	110.31	13.245	2.75	1.14	3.285	6.81	2.18	2.42		1
RM 21	5	8	1	22	White	Y	0	48.13	63.91	7.725	9.245	159.015	17.56	2.75	1.14	7.175	7.52	2.18	4.025		2
RM 22	2	0	1	48	White	N		22.98	32.6	2.1	3.84	113.18	0.51	1.99	0.485	0.725	0.705	1.4	2.21		0
RM 22	3	2	1	48	White	N		27.03	41.2	1.26	5.355	70.08	0.51	1.99	0.485	0.725	0.705	0.51	0.44		0
RM 22	4	5	1	48	White	N		23.74	29.47	2.825	2.43	79.78	7.88	2.75	1.14	3.63	1.89	2.18	2.42		0
RM 22	5	8	1	48	White	N		14.83	13.28	2.695	6.15	26.415	0.51	1.99	0.485	0.725	0.705	1.78	2.025		0
RM 23	2	0	1	54	Black	Y	17102.7	25.085	33.095	7.195	9.485	66.15	19.65	2.75	3.505	12.695	8.425	3.45	3.715		2
RM 23	3	2	1	54	Black	Y		26.955	18.805	4.2825	9.015	58.18	20.295	2.75	1.75	8.43	5.65	2.18	2.42		0
RM 23	4	5	1	54	Black	Y	13234.7	24.735	9.23	8.625	10.14	38.435	19.67	2.75	2.27	8.69	7.145	2.18	2.42		1
RM 23	5	8	1	54	Black	Y	4494	23.64	4.605	2.825	8.605	72.755	22.205	2.75	1.14	7.53	6.785	2.18	2.42		-1
RM 25	2	0	1	27	White	N		77.65	327.58	17.025	18.97	6191.3	34.67	4.29	7.455	11.275	15.79	7.245	7.63		5
RM 25	3	3	1	27	White	N		27.685	12.155	16.77	16.01	36.515	22.285	2.75	3.13	7.655	10.225	5.82	6.77		0
RM 25	4	6	1	27	White	N		23.8	5.795	11.18	10.43	42.59	22.76	2.75	2.915	7.045	7.31	4.065	5.34		0
RM 25	5	8	1	27	White	N		25.02	4.605	9.685	11.99	36.675	22.395	2.75	2.41	7.28	8.16	2.18	3.755		1
RM 50	2	0	2	32	White	N	51294	27.985	59.935	2.825	1.58	68.595	5.97	2.75	1.14	6.13	1.89	2.18	2.42		0
RM 50	3	2	2	32	White	N	47191.7	41.65	68.755	65.67	1.58	174.49	6.315	2.75	1.14	2.385	1.89	2.18	2.42		1
RM 50	4	5	2	32	White	N		60.96	159.45	234.005	6.24	888.28	5.04	1.18	1.73	3.83	3.04	1.845	1.685		1
RM 50	5	9	2	32	White	N	12844	30.26	151.82	122.14	6.815	176.28	8.465	1.715	3.875	7.915	3.945	3.565	5.135		1
RM 51	2	0	2	38	White	N	14063.3	12.525	2.85	2.825	1.58	34.875	3.94	2.75	1.14	2.235	1.89	2.18	2.42		0
RM 51	3	2	2	38	White	N	10698.3	44.3	80.17	55.925	1.58	166.655	6.07	2.75	2.775	4.7	1.89	2.18	2.42		1
RM 51	4	5	2	38	White	N	7849.67	66.285	125.75	380.915	5.51	917.06	9.62	2.75	3.625	9.585	4.215	6.26	2.42		2
RM 51	5	9	2	38	White	N	5585	4.51	3.53	1.67	2	13.435	0.51	1.08	0.485	0.725	0.705	0.51	2.14		0
RM 54	3	2	2	23	No Response	N	14927.7	60.91	5769.59	70.66	3.945	6914.1	53.79	0.43	21.005	2.485	2.32	1.655	1.52		3
RM 54	4	6	2	23	No Response	N	8200	35.26	148.59	39.375	5.335	201.84	13.22	1.23	1.355	0.725	2.855	1.69	1.995		1
RM 54	5	9	2	23	No Response	N	0	9.82	10.56	3.075	2.605	30.565	9.245	0.43	1.225	0.725	0.705	0.51	1.63		0
RM 56	2	0	2	26	White	N	9898.33	14.22	2.85	2.825	1.58	31.895	25.32	2.75	1.14	5.46	1.89	2.18	2.42		-2
RM 56	3	2	2	26	White	N	3804.33	52.085	68.98	144.99	7.99	381.31	7.86	1.99	0.485	1.775	1.965	3.335	1.6		2
RM 56	4	5	2	26	White	N	0	17.515	9.98	16.3	1.58	43.68	22.095	2.75	1.14	3.14	1.89	2.18	2.42		-2
RM 56	5	7	2	26	White	N	0	30.345	11.03	6.495	10.61	61.785	15.61	2.75	1.14	11.05	2.885	3.375	2.42		2
RM 58	2	0	2	46	White	N		1.826	1.016	0.43	0.395	5.555	0.51	0.43	0.485	0.725	0.705	0.51	0.44		0
RM 58	3	2	2	46	White	N		6.4765	30.53	22.662	0.395	43.5735	0.51	0.43	2.4025	0.725	0.705	0.51	0.44		0
RM 58	4	4	2	46	White	N		2.4475	1.6725	0.43	0.395	6.6575	0.51	0.43	0.485	0.725	0.705	0.51	0.44		0
RM 58	5	7	2	46	White	N		1.4195	0.325	0.43	0.395	1.84	0.51	0.43	0.485	0.725	0.705	0.51	0.44		0
RM 62	2	0	2	23	Asian	N		11.89	24.465	1.41	1.63	55.025	10.88	0.43	0.485	0.725	0.705	0.51	0.93		0
RM 62	3	3	2	23	Asian	N		25.7	5.435	2.825	1.58	80.955	26.125	2.75	1.14	5.7	1.89	2.18	2.42		-2
RM 62	4	6	2	23	Asian	N		23.06	4.36	4.3925	1.58	74.62	21.635	2.75	1.14	4.77	1.89	2.18	2.42		-1
RM 62	5	8	2	23	Asian	N		16.6	2.85	2.825	1.58	46.07	24.65	2.75	1.14	4.3	1.89	2.18	2.42		-2
